# Supplementary material for: Novel Inhibitor of Keap1-Nrf2 Protein–Protein Interaction Attenuates Osteoclastogenesis In Vitro and Prevents OVX-Induced Bone Loss In Vivo
Source: Antioxidants (Basel). 2024 Jul 15;13(7):850. doi: 10.3390/antiox13070850 (PMC11273523; doi:10.3390/antiox13070850)
Supplement: Supplementary file 1 [file antioxidants-13-00850-s001.zip]

Archive with 1 entries (1 files):
- antioxidants-3097337-supplementary.pdf
